# Supplementary material for: Multi-omics analyses of MEN1 missense mutations identify disruption of menin–MLL and menin–JunD interactions as critical requirements for molecular pathogenicity
Source: Epigenetics Chromatin. 2022 Aug 9;15:29. doi: 10.1186/s13072-022-00461-8 (PMC9361535; doi:10.1186/s13072-022-00461-8)
Supplement: Supplementary file 5 — Additional file 5: Table S1: in silico evaluation of structural changes resulting from MEN1 mutations. [file 13072_2022_461_MOESM5_ESM.xlsx]

## Sheet: Database van mutaties
Amino acid mutation	CDS mutation	Domain	Secundary Structure	Accessiblity	Charge	Polarity	Number of rotamers	Number of rotamers leading to clashes	Salt bridges	Hydrogen bridges	Disulphide bridges	Wildtype binding MLL, JunD or LEDGF	Mutation binds to MLL, JunD or LEDGF	Mutation within 5 Å of binding MLL/LEDGF/JunD
p.P12L	c.35C>T	N-terminal	Coil	Surface	remains neutral	remains non-polar	4	3	No	Normal: 0. Rotamer 2: remains 0	No	No	No	No
p.L22R	c.65T>G	N-terminal	Helix2	Inside	neutral to positive	non-polar to postively charged	26	25	Normal: No. mutation: not negative charge nearby	Normal: 0. Rotamer 16: 1 established with Leu37 (backbone 3.24A).	No	No	No	No
p.E26K(1)	c.76G>A	N-terminal	Helix2	Inside	negative to positive	NA	16	13	Normal: likely with R29. mutation: likely not established	Normal: Gln7 (sidechain 2.90A) and Asp33 (backbone 2.74A). Rotamer 1: 1 established with Leu37 (backbone 2.93A); 2 disrupted with Gln7 (sidechain) and Asp33 (backbone). Rotamer 6: 2 disrupted with Gln7 (sidechain) and Asp33 (backbone). Rotamer 8: 2 disrupted with Gln7 (sidechain) and Asp33 (backbone)	No	No	No	No
p.E26K(2)	c.76_78delGAGinsAAA	N-terminal	Helix2	Inside	negative to positive	NA	16	13	Normal: likely with R29. mutation: likely not established	Normal: Gln7 (sidechain 2.90A) and Asp33 (backbone 2.74A). Rotamer 1: 1 established with Leu37 (backbone 2.93A); 2 disrupted with Gln7 (sidechain) and Asp33 (backbone). Rotamer 6: 2 disrupted with Gln7 (sidechain) and Asp33 (backbone). Rotamer 8: 2 disrupted with Gln7 (sidechain) and Asp33 (backbone)	No	No	No	No
p.E30G	c.89A>G	N-terminal	Coil	Surface	negative to neutral	negatively charged to non-polar	1	0	Normal: likely not established. mutation: No	Normal: 0. Rotamer 1: remains 0	No	No	No	No
p.P32R	c.95C>G	N-terminal	Coil	Inside	neutral to positive	non-polar to postively charged	28	28	Normal: No. mutation: not fitting rotamer	Normal: 0. No fitting Rotamer.	No	No	No	No
p.L37P	c.110T>C	N-terminal	Helix3	Inside	remains neutral	remains non-polar	2	2	No	Normal: 0. No fitting Rotamer.	No	No	No	No
p.S38P	c.112T>C	N-terminal	Helix3	Inside	remains neutral	polar to non-polar	2	2	No	Normal: Leu143 (backbone 2.93A). No fitting Rotamer.	No	No	No	No
p.L39W	c.116T>G	N-terminal	Helix3	Inside	remains neutral	remains non-polar	6	6	No	Normal: 0. No fitting Rotamer.	No	No	No	No
p.G42S	c.124G>A	N-terminal	Helix3	Inside	remains neutral	non-polar to polar	3	3	No	Normal: 0. No fitting Rotamer.	No	No	No	Yes; MLL (in complex with LEDGF) (H46)
p.G42D	c.125G>A	N-terminal	Helix3	Inside	neutral to negative	non-polar to negatively charged	4	4	Normal: No. mutation: not fitting rotamer	Normal: 0. No fitting Rotamer.	No	No	No	Yes; MLL (in complex with LEDGF) (H46)
p.G42A	c.125G>C	N-terminal	Helix3	Inside	remains neutral	remains non-polar	1	1	No	Normal: 0. No fitting Rotamer.	No	No	No	Yes; MLL (in complex with LEDGF) (H46)
p.G42V	c.?	N-terminal	Helix3	Inside	remains neutral	remains non-polar	3	3	No	Normal: 0. No fitting Rotamer.	No	No	No	Yes; MLL (in complex with LEDGF) (H46)
p.E45K	c.133G>A	N-terminal	Helix3	Inside	negative to positive	NA	16	10	Normal: likely with H139. mutation: disrupted with H139	Normal: Gln141 (sidechain 3.06A) and Asn244 (backbone 2.95A). Rotamer 3: 2 disrupted with Gln141 (sidechain) and Asn244 (backbone). Rotamer 4: 1 remains with Gln141 (sidechain 2.70A); 1 disrupted with Asn244 (backbone) . Rotamer 9: 2 disrupted with Gln141 (sidechain) and Asn244 (backbone). Rotamer 10: 1 remains with Gln141 (sidechain 2.36A); 1 disrupted with Asn244 (backbone) . Rotamer 13: remain…	No	No	No	Yes; MLL (in complex with LEDGF) (H46)
p.E45Q	c.133G>C	N-terminal	Helix3	Inside	negative to neutral	negatively charged to polar	14	5	Normal: likely with H139. mutation: disrupted with H139	Normal: Gln141 (sidechain 3.06A) and Asn244 (backbone 2.95A). Rotamer 1: 1 remains with Gln141 (sidechain 3.09A) and 1 disrupted with Asn244 (backbone). Rotamer 2: remains 2 with Gln141 (sidechain 3.22A) and Asn244 (backbone 2.98A). Rotamer 3: 1 remains with Asn244 (backbone 2.77A) and 1 disrupted with Gln141 (sidechain). Rotamer 8: remains 2 with Gln141 (sidechain 3.09A of 3.17A) and Asn244 (bac…	No	No	No	Yes; MLL (in complex with LEDGF) (H46)
p.E45A	c.134A>C	N-terminal	Helix3	Inside	negative to neutral	negatively charged to non-polar	1	0	Normal: likely with H139. mutation: disrupted with H139	Normal: Gln141 (sidechain 3.06A) and Asn244 (backbone 2.95A). Rotamer 1: 2 disrupted with Gln141 (sidechain) and Asn244 (backbone).	No	No	No	Yes; MLL (in complex with LEDGF) (H46)
p.E45G	c.134A>G	N-terminal	Helix3	Inside	negative to neutral	negatively charged to non-polar	1	0	Normal: likely with H139. mutation: disrupted with H139	Normal: Gln141 (sidechain 3.06A) and Asn244 (backbone 2.95A). Rotamer 1: 2 disrupted with Gln141 (sidechain) and Asn244 (backbone).	No	No	No	Yes; MLL (in complex with LEDGF) (H46)
p.E45D(1)	c.135G>T	N-terminal	Helix3	Inside	remains negative	NA	4	0	Normal: likely with H139. mutation: rotamer 1 en 2: possibly disrupted with H139; rotamer 3 en 4: possibly intact	Normal: Gln141 (sidechain 3.06A) and Asn244 (backbone 2.95A). Rotamer 1 t/m 4: 2 disrupted with Gln141 (sidechain) and Asn244 (backbone).	No	No	No	Yes; MLL (in complex with LEDGF) (H46)
p.E45D(2)	c.135G>C	N-terminal	Helix3	Inside	remains negative	NA	4	0	Normal: likely with H139. mutation: rotamer 1 en 2: possibly disrupted with H139; rotamer 3 en 4: possibly intact	Normal: Gln141 (sidechain 3.06A) and Asn244 (backbone 2.95A). Rotamer 1 t/m 4: 2 disrupted with Gln141 (sidechain) and Asn244 (backbone).	No	No	No	Yes; MLL (in complex with LEDGF) (H46)
p.E45V	c.?	N-terminal	Helix3	Inside	negative to neutral	negatively charged to non-polar	3	0	Normal: likely with H139. mutation: disrupted with H139	Normal: Gln141 (sidechain 3.06A) and Asn244 (backbone 2.95A). Rotamer 1 t/m 3: 2 disrupted with Gln141 (sidechain) and Asn244 (backbone).	No	No	No	Yes; MLL (in complex with LEDGF) (H46)
p.A49F(1)	n/a	N-terminal	Coil	Inside	remains neutral	remains non-polar	5	5	No	Normal: 0. No fitting Rotamer.	No	No	No	Yes; MLL (in complex with LEDGF) (H46; N51; R52)
p.A49F(2)	c.145GC>TT	N-terminal	Coil	Inside	remains neutral	remains non-polar	5	5	No	Normal: 0. No fitting Rotamer.	No	No	No	Yes; MLL (in complex with LEDGF) (H46; N51; R52)
p.A49D	c.146C>A	N-terminal	Coil	Inside	neutral to negative	non-polar to negatively charged	8	8	Normal: No. mutation: not fitting rotamer	Normal: 0. No fitting Rotamer.	No	No	No	Yes; MLL (in complex with LEDGF) (H46; N51; R52)
p.R52G	c.154C>G	N-terminal	Coil	Surface	positive to neutral	postively charged to non-polar	1	0	Normal: not negative charge nearby. mutation: No	Normal: 0. Rotamer 1: remains 0.	No	Yes; MLL (O with N ARG107 MLL (2.89A; H bond); NH1 with O PRO36 MLL (3.33A; weak H bond); NH2 with O PRO36 MLL (3.32A; weak H bond).	No; disrupted	Yes; MLL (in complex with LEDGF) (H46; N51; I54; E255)
p.V53I	c.157G>A	N-terminal	Coil	Surface	remains neutral	remains non-polar	5	0	No	Normal: 0. Rotamer 1 t/m 5: remains 0.	No	No	No	Yes; MLL (in complex with LEDGF) (N51; R52; I54)
p.E60D	c.180G>C	N-terminal	Coil	Surface	remains negative	NA	8	0	Normal: not positive charge nearby. mutation: not positive charge nearby	Normal: 1 with Ser84 (sidechain 3.02A). Rotamer 1 t/m 4 and 6: 1 disrupted with Ser84 (sidechain). Rotamer 5: remains 1 with Ser 84 (sidechain 3.31A). Rotamer 7: 1 established with Leu61 (backbone 2.50A) and 1 disrupted with Ser84 (sidechain). Rotamer 8: 1 established with Leu61 (backbone 2.29A) and 1 disrupted with Ser84 (sidechain).	No	No	No	No
p.P67H	c.200C>A	N-terminal	Sheet1	Surface	neutral to positive	non-polar to postively charged	8	0	Normal: No. mutation: likely with D70	Normal: 0. Rotamer 1 t/m 3; 7 and 8: remains 0. Rotamer 4: 1 established with Asp70 (sidechain 2.46A). Rotamer 5: 1 established with Asp70 (sidechain 2.73A). Rotamer 6: 1 established with Asp70 (sidechain 2.71A).	No	No	No	No
p.I85V	c.253A>G	N-terminal	Helix4	Inside	remains neutral	remains non-polar	3	0	No	Normal: 0. Rotamer 1 t/m 3: remains 0.	No	No	No	No
p.I86F	c.256A>T	N-terminal	Helix4	Inside	remains neutral	remains non-polar	5	5	No	Normal: 0. No fitting Rotamer.	No	No	No	No
p.A88T	c.262G>A	N-terminal	Helix4	Surface	remains neutral	non-polar to polar	2	0	No	Normal: 0. Rotamer 1: 1 established with Ser84 (backbone 2.58A). Rotamer 2: 1 established with Ile85 (backbone 2.24A).	No	No	No	Yes; LEDGF (R92)
p.L89R	c.266T>G	N-terminal	Helix4	Inside	neutral to positive	non-polar to postively charged	26	22	Normal: No. mutation: not negative charge nearby	Normal: 0. Rotamer 9; 10 and 21: remains 0.	No	No	No	Yes; MLL (in complex with LEDGF) (T148); LEDGF (R92)
p.Q96P	c.287A>C	N-terminal	Helix4	Surface	remains neutral	polar to non-polar	2	2	No	Normal: 0. No fitting Rotamer.	No	No	No	Yes; LEDGF (R92)
p.G99S	c.?	N-terminal	Helix4	Surface	remains neutral	non-polar to polar	3	0	No	Normal: 0. Rotamer 1 and 3: remains 0. Rotamer 2: 1 established with Gln96 (backbone 3.13A) of Ala95 (backbone 2.68A).	No	No	No; clashes with LEDGF	No
p.R108P	c.323G>C	Thumb	Coil	Surface	positive to neutral	postively charged to non-polar	2	0	Normal: likely not established. mutation: No	Normal: 0. Rotamer 1 and 2: remains 0.	No	No	No	No
p.R108L	c.323G>T	Thumb	Coil	Surface	positive to neutral	postively charged to non-polar	4	2	Normal: likely not established. mutation: No	Normal: 0. Rotamer 1 and 2: remains 0.	No	No	No	No
p.G110A	c.329G>C	Thumb	Coil	Surface	remains neutral	remains non-polar	1	0	No	Normal: 0. Rotamer 1: remains 0.	No	No	No	No
p.G110W	c.328G>T	Thumb	Coil	Surface	remains neutral	remains non-polar	7	3	No	Normal: 0. Rotamer 1 t/m 3 and 5: remains 0.	No	No	No	No
p.G110E	c.329G>A	Thumb	Coil	Surface	neutral to negative	non-polar to negatively charged	15	6	Normal: No. mutation: likely not established	Normal: 0. Rotamer 1 t/m 3 and 5 t/m 10: remains 0.	No	No	No	No
p.L117V	c.349C>G	Thumb	Helix5	Inside	remains neutral	remains non-polar	3	0	No	Normal: 0. Rotamer 1 t/m 3: remains 0.	No	No	No	No
p.V121D	c.362T>A	Thumb	Helix5	Inside	neutral to negative	non-polar to negatively charged	4	0	Normal: No. mutation: likely not established	Normal: 0. Rotamer 1 and 2: remains 0. Rotamer 3: 1 established with Cys165 (sidechain 3.25A). Rotamer 4: 1 established with Cys165 (backbone 3.08A).	No	No	No	No
p.W126G	c.376T>G	Thumb	Helix5	Inside	remains neutral	remains non-polar	1	0	No	Normal: 0. Rotamer 1: remains 0.	No	No	No	No
p.F134L	c.400T>C	Thumb	Coil	Surface	remains neutral	remains non-polar	4	0	No	Normal: 0. Rotamer 1 t/m 4: remains 0.	No	No	No	No
p.K135I	c.406A>T	Thumb	Coil	Surface	positive to neutral	postively charged to non-polar	5	1	Normal: likely not established. mutation: No	Normal: 0. Rotamer 1 t/m 4: remains 0.	No	No	No	No
p.H139D	c.415C>G	Thumb	Coil	Inside	positive to negative	NA	8	7	Normal: likely with E45. mutation: disrupted with E45; likely not established	Normal: Ser246 (backbone 2.92A). Rotamer 5: 1 disrupted with Ser146 (backbone).	No	No	No	No
p.H139Y	c.415C>T	Thumb	Coil	Inside	positive to neutral	postively charged to polar	5	5	Normal: likely with E45. mutation: No; disrupted with E45	Normal: Ser246 (backbone 2.92A). No fitting Rotamer.	No	No	No	No
p.H139P	c.416A>C	Thumb	Coil	Inside	positive to neutral	postively charged to non-polar	2	2	Normal: likely with E45. mutation: No; disrupted with E45	Normal: Ser246 (backbone 2.92A). No fitting Rotamer.	No	No	No	No
p.H139R	c.416A>G	Thumb	Coil	Inside	remains positive	NA	28	28	Normal: likely with E45. mutation: not fitting rotamer	Normal: Ser246 (backbone 2.92A). No fitting Rotamer.	No	No	No	No
p.Q141R	c.422A>G	Thumb	Coil	Inside	neutral to positive	polar to postively charged	15	12	Normal: No. mutation: likely not established	Normal: Ala242 (backbone 2.87A) of Glu45 (sidechain 3.06A) and Ile140 (backbone 3.26A) of Ser142 (backbone 3.32A). Rotamer 8: 2 disrupted with Ala242 (backbone) of Glu45 (sidechain) and Ile140 (backbone) of Ser142 (backbone 3.32A) and 1 established with Ser155 (sidechain 2.54A). Rotamer 10: 2 verbokand with Ala242 (backbone 2.87A) of Glu45 (sidechain 3.06A) and Ile140 (backbone 3.26A) of Ser142 (…	No	No	Yes; MLL (NH2 with TRP7 NE1 (2.83A) and with ARG8 O (2.26A))	No
p.F144V	c.430T>G	Thumb	Helix6	Inside	remains neutral	remains non-polar	3	1	No	Normal: 0. Rotamer 1 and 3: remains 0.	No	No	No	Yes; MLL (in complex with LEDGF) (H46; T148)
p.F144C	c.431T>G	Thumb	Helix6	Inside	remains neutral	non-polar to polar	3	2	No	Normal: 0. Rotamer 2: remains 0.	No	No	No	Yes; MLL (in complex with LEDGF) (H46; T148)
p.S145R(1)	c.435C>G	Thumb	Helix6	Inside	neutral to positive	polar to postively charged	26	24	Normal: No. mutation: likely not established	Normal: Lys151 (backbone 2.63A). Rotamer 11 and 15: 1 vebrokand with Lys151 (backbone).	No	No	No	Yes; MLL (in complex with LEDGF) (T148)
p.S145R(2)	c.435C>A	Thumb	Helix6	Inside	neutral to positive	polar to postively charged	26	24	Normal: No. mutation: likely not established	Normal: Lys151 (backbone 2.63A). Rotamer 11 and 15: 1 vebrokand with Lys151 (backbone).	No	No	No	No
p.L152W	c.455T>G	Thumb	Coil	Inside	remains neutral	remains non-polar	7	7	No	Normal: 0. No fitting Rotamer.	No	No	No	No
p.L152F	c.?	Thumb	Coil	Inside	remains neutral	remains non-polar	5	5	No	Normal: 0. No fitting Rotamer.	No	No	No	No
p.D153V	c.458A>T	Thumb	Coil	Inside	negative to neutral	negatively charged to non-polar	3	0	Normal: likely not established. mutation: No	Normal: Gly156 (backbone 2.78A). Rotamer 1 t/m 3: 1 disrupted with Gly156 (backbone).	No	No	No	No
p.D153Y	c.457G>T	Thumb	Coil	Inside	negative to neutral	negatively charged to polar	5	4	Normal: likely not established. mutation: No	Normal: Gly156 (backbone 2.78A). Rotamer 4: 1 disrupted with Gly156 (backbone).	No	No	No	No
p.S154N	c.461G>A	Thumb	Helix7	Inside	remains neutral	remains polar	5	5	No	Normal: Trp198 (backbone 2.82A). No fitting Rotamer.	No	No	No	No
p.S154I	c.461G>T	Thumb	Helix7	Inside	remains neutral	polar to non-polar	5	2	No	Normal: Trp198 (backbone 2.82A). Rotamer 1;3 and 5: 1 disrupted with Trp198 (backbone).	No	No	No	No
p.S155F	c.464C>T	Thumb	Helix7	Inside	remains neutral	polar to non-polar	5	1	No	Normal: 0. Rotamer 2 t/m 5: remains 0.	No	No	No	No
p.G156D	c.467G>A	Thumb	Helix7	Inside	neutral to negative	non-polar to negatively charged	4	4	Normal: No. mutation: not fitting rotamer	Normal: 0. No fitting Rotamer.	No	No	No	No
p.G156S	c.466G>A	Thumb	Helix7	Inside	remains neutral	non-polar to polar	3	2	No	Normal: 0. Rotamer 3: 1 established with Gln141 (backbone 2.75A).	No	No	No	No
p.G156V	c.?	Thumb	Helix7	Inside	remains neutral	remains non-polar	3	3	No	Normal: 0. No fitting Rotamer.	No	No	No	No
p.A158D	c.473C>A	Thumb	Helix7	Inside	neutral to negative	non-polar to negatively charged	4	3	Normal: No. mutation: likely not established	Normal: 0. Rotamer 2: remains 0.	No	No	No	No
p.F159C	c.476T>G	Thumb	Helix7	Inside	remains neutral	non-polar to polar	3	0	No	Normal: 0. Rotamer 1: remains 0. Rotamer 2: remains 0. Rotamer 3: 1 established with Gly156 (backbone 2.37A).	No	No	No	No
p.A160P	c.478G>C	Thumb	Helix7	Inside	remains neutral	remains non-polar	2	2	No	Normal: 0. No fitting Rotamer.	No	No	No	No
p.A160T	c.478G>A	Thumb	Helix7	Inside	remains neutral	non-polar to polar	2	0	No	Normal: 0. Rotamer 1: 1 established with Gly156 (backbone 2.93A). Rotamer 2: 1 established with Val157 (backbone 2.33A).	No	No	No	No
p.A160D	c.479C>A	Thumb	Helix7	Inside	neutral to negative	non-polar to negatively charged	4	2	Normal: No. mutation: not positive charge nearby	Normal: 0. Rotamer 3 and 4: remains 0.	No	No	No	No
p.V161F	c.?	Thumb	Helix7	Inside	remains neutral	remains non-polar	5	1	No	Normal: 0. Rotamer 1 t/m 4: remains 0.	No	No	No	No
p.V162C	c.484_485delGTinsTG	Thumb	Helix7	Inside	remains neutral	non-polar to polar	3	0	No	Normal: 0. Rotamer 1: remains 0. Rotamer 2: 1 established with Arg232 (sidechain 2.96A). Rotamer 3: 1 established with Phe159 (backbone 2.40A).	No	No	No	No
p.V162F(1)	c.484G>T	Thumb	Helix7	Inside	remains neutral	remains non-polar	5	5	No	Normal: 0. No fitting Rotamer.	No	No	No	No
p.V162F(2)	c.483_484delGGinsTT	Thumb	Helix7	Inside	remains neutral	remains non-polar	5	5	No	Normal: 0. No fitting Rotamer.	No	No	No	No
p.A164D	c.491C>A	Thumb	Helix7	Inside	neutral to negative	non-polar to negatively charged	4	4	Normal: No. mutation: not fitting rotamer	Normal: 0. No fitting Rotamer.	No	No	No	No
p.A164V	c.491C>T	Thumb	Helix7	Inside	remains neutral	remains non-polar	3	0	No	Normal: 0. Rotamer 1 t/m 3: remains 0.	No	No	No	No
p.C165R	c.493T>C	Thumb	Helix7	Inside	neutral to positive	polar to postively charged	26	26	Normal: No. mutation: not fitting rotamer	Normal: 0. No fitting Rotamer.	No	No	No	No
p.C165Y	c.494G>A	Thumb	Helix7	Inside	remains neutral	remains polar	5	5	No	Normal: 0. No fitting Rotamer.	No	No	No	No
p.L168P	c.503T>C	Thumb	Coil	Inside	remains neutral	remains non-polar	2	2	No	Normal: 0. No fitting Rotamer.	No	No	No	No
p.G169C	c.505G>T	Thumb	Coil	Surface	remains neutral	non-polar to polar	3	1	No	Normal: 0. Rotamer 1 and 3: remains 0.	No	No	No	No
p.R171W	c.511C>T	Thumb	Coil	Surface	positive to neutral	postively charged to non-polar	7	2	Normal: likely with E31. mutation: No	Normal: 0. Rotamer 2 t/m 5; 5 and 7: remains 0.	No	No	No	No
p.R171L	c.512G>T	Thumb	Coil	Surface	positive to neutral	postively charged to non-polar	4	0	Normal: likely with E31. mutation: No	Normal: 0. Rotamer 1 t/m 4: remains 0.	No	No	No	No
p.R171Q	c.512G>A	Thumb	Coil	Surface	positive to neutral	postively charged to polar	15	4	Normal: likely with E31. mutation: No	Normal: 0. Rotamer 1 t/m 4 and 9 t/m 15: remains 0.	No	No	No	No
p.D172Y	c.514G>T	Thumb	Coil	Inside	negative to neutral	negatively charged to polar	5	5	Normal: likely not established. mutation: No	Normal: Ser113 (sidechain 2.93A) and Ser113 (backbone 2.69A).	No	No	No	No
p.D172V	c.515A>T	Thumb	Coil	Inside	negative to neutral	negatively charged to non-polar	3	0	Normal: likely not established. mutation: No	Normal: Ser113 (sidechain 2.93A) and Ser113 (backbone 2.69A). Rotamer 1 t/m 3: 2 disrupted with Ser113 (sidechain) and Ser113 (backbone).	No	No	No	No
p.L175R	c.524T>G	Thumb	Sheet3	Inside	neutral to positive	non-polar to postively charged	28	25	Normal: No. mutation: likely not established	Normal: 0. Rotamer 3: 1 established with Phe159 (backbone 2.50A). Rotamer 8: remains 0. Rotamer 21: 1 established with Ser155 (backbone 3.16A of 3.14A).	No	No	No	No
p.A176P	c.526G>C	Thumb	Sheet3	Inside	remains neutral	remains non-polar	2	2	No	Normal: 0. No fitting Rotamer.	No	No	No	No
p.S178Y	c.533C>A	Thumb	Sheet3	Inside	remains neutral	remains polar	5	5	No	Normal: His181 (backbone 3.07A of 2.72A) of Asp180 (backbone 3.30A). No fitting Rotamer.	No	No	No	No
p.S178P(1)	c.?	Thumb	Sheet3	Inside	remains neutral	polar to non-polar	2	1	No	Normal: His181 (backbone 3.07A of 2.72A) of Asp180 (backbone 3.30A). Rotamer 2: 1 disrupted with His181 (backbone) of Asp180 (backbone).	No	No	No	No
p.S178P(2)	c.532T>C	Thumb	Sheet3	Inside	remains neutral	polar to non-polar	2	1	No	Normal: His181 (backbone 3.07A of 2.72A) of Asp180 (backbone 3.30A). Rotamer 2: 1 disrupted with His181 (backbone) of Asp180 (backbone).	No	No	No	No
p.E179K	c.535G>A	Thumb	Coil	Inside	negative to neutral	negatively charged to non-polar	19	14	Normal: likely not established. mutation: No	Normal: Tyr319 (backbone 2.96A) of Ile318 (backbone 3.16A) of Ile318 (backbone 3.24A). Rotamer 2; 3; 8; 9: 2 disrupted with Tyr319 (backbone) of Ile318 (backbone) of Ile318 (backbone). Rotamer 4: 1 remains with Ile318 (backbone 2.48A) and 1 disrupted with Tyr319 (backbone).	No	No	No	No
p.E179Q	c.535G>C	Thumb	Coil	Inside	negative to neutral	negatively charged to polar	15	10	Normal: likely not established. mutation: No	Normal: Tyr319 (backbone 2.96A) of Ile318 (backbone 3.16A) of Ile318 (backbone 3.24A). Rotamer 1; 5; 6: 2 disrupted with Tyr319 (backbone) of Ile318 (backbone) of Ile318 (backbone). Rotamer 2: 1 remains with Tyr319 (backbone 2.88A) and 1 disrupted with Ile318 (backbone). Rotamer 3: 1 remains with Ile318 (backbone 3.26A) and 1 disrupted with Tyr316 (backbone).	No	No	No	No
p.E179V	c.536A>T	Thumb	Coil	Inside	negative to neutral	negatively charged to non-polar	3	0	Normal: likely not established. mutation: No	Normal: Tyr319 (backbone 2.96A) of Ile318 (backbone 3.16A) of Ile318 (backbone 3.24A). Rotamer 1 t/m 3: 2 disrupted with Tyr319 (backbone) of Ile318 (backbone) of Ile318 (backbone).	No	No	No	No
p.E179D	c.537G>T	Thumb	Coil	Inside	remains negative	NA	8	6	Normal: likely not established. mutation: likely not established	Normal: Tyr319 (backbone 2.96A) of Ile318 (backbone 3.16A) of Ile318 (backbone 3.24A). Rotamer 1 and 2: 2 disrupted with Tyr319 (backbone) of Ile318 (backbone) of Ile318 (backbone).	No	No	No	No
p.E179G	c.536A>G	Thumb	Coil	Inside	negative to neutral	negatively charged to non-polar	1	0	Normal: likely not established. mutation: No	Normal: Tyr319 (backbone 2.96A) of Ile318 (backbone 3.16A) of Ile318 (backbone 3.24A). Rotamer 1: 2 disrupted with Tyr319 (backbone) of Ile318 (backbone) of Ile318 (backbone).	No	No	No	No
p.D180V	c.539A>T	Thumb	Coil	Inside	negative to neutral	negatively charged to non-polar	3	0	Normal: likely with H199. mutation: No	Normal: His199 (sidechain 2.80A). Rotamer 1 t/m 3: 1 vebrokand with His199 (sidechain).	No	No	No	Yes; MLL (E359); JunD (E359)
p.H181R	c.541_542delCAinsCG	Thumb	Sheet4	Inside	remains positive	NA	28	27	Normal: likely with E195. mutation: likely disrupted with E195	Normal: Glu195 (sidechain 2.99A). Rotamer 24: 1 disrupted with Glu195 (sidechain).	No	No	No	No
p.W183S	c.548G>C	Thumb	Sheet4	Inside	remains neutral	non-polar to polar	3	1	No	Normal: 0. Rotamer 1: remains 0. Rotamer 3:1 established with Glu195 (sidechain 3.15A) of Ala182 (backbone 2.90A).	No	No	No	No
p.W183R	c.547T>C	Thumb	Sheet4	Inside	neutral to positive	non-polar to postively charged	28	27	Normal: No. mutation: likely not established	Normal: 0. Rotamer 28: remains 0.	No	No	No	No
p.W183G	c.547T>G	Thumb	Sheet4	Inside	remains neutral	remains non-polar	1	0	No	Normal: 0. Rotamer 1: remains 0.	No	No	No	No
p.W183C	c.549G>T	Thumb	Sheet4	Inside	remains neutral	non-polar to polar	3	1	No	Normal: 0. Rotamer 2: 1 established with Glu195 (sidechain 2.77A). Rotamer 3: remains 0.	No	No	No	No
p.V184E	c.551T>A	Thumb	Sheet4	Inside	neutral to negative	non-polar to negatively charged	14	9	Normal: No. mutation: likely not established	Normal: 0. Rotamer 3; 4; 9 and 13: remains 0. Rotamer 10: 1 established with Val162 (backbone 3.09A).	No	No	No	No
p.V185L	c.553G>T	Thumb	Sheet4	Inside	remains neutral	remains non-polar	4	1	No	Normal: 0. Rotamer 1 t/m 3: remains 0.	No	No	No	No
p.V196F	c.586G>T	Thumb	Coil	Inside	remains neutral	remains non-polar	5	2	No	Normal: 0. Rotamer 1 t/m 3: remains 0.	No	No	No	No
p.T197I	c.590C>T	Thumb	Coil	Inside	remains neutral	polar to non-polar	5	3	No	Normal: Ser154 (backbone 2.93A). Rotamer 4 and 5: 1 disrupted with Ser154 (backbone).	No	No	No	No
p.T197I	c.590_591CC>TT	Thumb	Coil	Inside	remains neutral	polar to non-polar	5	3	No	Normal: Ser154 (backbone 2.93A). Rotamer 4 and 5: 1 disrupted with Ser154 (backbone).	No	No	No	No
p.G200S	c.598G>A	Thumb	Coil	Inside	remains neutral	non-polar to polar	3	2	No	Normal: 0. Rotamer 3: remains 0.	No	No	No	No
p.G200D	c.599G>A	Thumb	Coil	Inside	neutral to negative	non-polar to negatively charged	8	7	Normal: No. mutation: likely not established	Normal: 0. Rotamer 5: remains 0.	No	No	No	No
p.E204K	c.610G>A	Thumb	Coil	Surface	negative to positive	NA	19	14	Normal: likely with R131. mutation: disrupted with R131; likely not established	Normal: Arg131 (sidechain 3.16A) and Asn203 (backbone 3.16A). Rotamer 11; 12; 15; 18 and 19: 2 disrupted with Arg131 (sidechain) and Asn203 (backbone).	No	No	No	No
p.V211F	c.631G>T	Thumb	Coil	Inside	remains neutral	remains non-polar	5	5	No	Normal: 0. No fitting Rotamer.	No	No	No	No
p.G214S	c.640G>A	Thumb	Helix8	Inside	remains neutral	non-polar to polar	3	2	No	Normal: 0. Rotamer 2: 1 established with Val211 (backbone 2.34A)	No	No	No	No
p.V215M	c.643G>A	Thumb	Helix8	Surface	remains neutral	remains non-polar	12	8	No	Normal: 0. Rotamer 2 and 3: remains 0. Rotamer 11 and 12: 1 established with Asn212 (sidechain 3.16A).	No	No	No	No
p.A216T	c.646G>A	Thumb	Helix8	Surface	remains neutral	non-polar to polar	2	0	No	Normal: 0. Rotamer 1 and 2: remains 0.	No	No	No	No
p.E217V	c.650A>T	Thumb	Coil	Surface	negative to neutral	negatively charged to non-polar	3	0	Normal: likely not established. mutation: No	Normal: 0. Rotamer 1 t/m 3: remains 0.	No	No	No	No
p.W220L	c.659G>T	Thumb	Coil	Inside	remains neutral	remains non-polar	4	0	No	Normal: 0. Rotamer 1 t/m 4: remains 0.	No	No	No	Yes; MLL (E359); JunD (E359)
p.W220S	c.659G>C	Thumb	Coil	Inside	remains neutral	non-polar to polar	3	0	No	Normal: 0. Rotamer 1 t/m 3: remains 0.	No	No	No	Yes; MLL (E359); JunD (E359)
p.L223P	c.668T>C	Thumb	Coil	Inside	remains neutral	remains non-polar	2	2	No	Normal: 0. No fitting Rotamer.	No	No	No	No
p.G225R	c.673G>A	Thumb	Coil	Surface	neutral to positive	non-polar to postively charged	28	8	Normal: No. mutation: not negative charge nearby	Normal: 0. Rotamer 1 t/m 9; 12 t/m 14 and 18 t/m 24: remains 0. Rotamer 16: 1 established with Tyr227 (sidechain 3.01A).	No	No	No	No
p.G225V	c.674G>T	Thumb	Coil	Surface	remains neutral	remains non-polar	3	2	No	Normal: 0. Rotamer 1: remains 0.	No	No	No	No
p.R229H	c.686G>A	Thumb	Sheet6	Surface	remains positive	NA	8	3	Normal: likely not established. mutation: likely not established	Normal: Gly225 (backbone 2.79A). Rotamer 2 and 5 t/m 8: 1 disrupted with Gly225 (backbone).	No	No	No	No
p.R229L	c.686G>T	Thumb	Sheet6	Surface	positive to neutral	postively charged to non-polar	4	1	Normal: likely not established. mutation: No	Normal: Gly225 (backbone 2.79A). Rotamer 1; 2 and 4: 1 disrupted with Gly225 (backbone).	No	No	No	No
p.R232H	c.695G>A	Palm	Helix9	Inside	remains positive	NA	6	6	Normal: likely with E235 of E31. mutation: not fitting rotamer	Normal: Glu235 (sidechain 2.71A); Glu31 (sidechain 2.85A) and Glu235 (sidechain 3.19A) of His174 (sidechain 3.11A) of Val173 (backbone 2.70A). No fitting Rotamer.	No	No	No	No
p.M234I	c.702G>A	Palm	Helix9	Inside	remains neutral	remains non-polar	5	1	No	Normal: 0. Rotamer 1 t/m 4: remains 0.	No	No	No	No
p.E235K	c.703G>A	Palm	Helix9	Inside	negative to positive	NA	16	12	Normal: likely with R232 of H174. mutation: disrupted with R232 of H174; likely not established	Normal: Arg232 (sidechain 2.71A) and Arg232 (sidechain 3.19A) of Leu175 (backbone 2.91A). Rotamer 6; 11 and 12: 2 disrupted with Arg232 (sidechain) and Arg232 (sidechain) of Leu175 (backbone). Rotamer 10: 1 established with Gly163 (backbone 2.83A) and 2 disrupted with Arg232 (sidechain) and Arg232 (sidechain) of Leu175 (backbone).	No	No	No	No
p.A237V	c.710C>T	Palm	Helix9	Inside	remains neutral	remains non-polar	3	2	No	Normal: 0. Rotamer 1: remains 0.	No	No	No	No
p.C241R	c.721T>C	Palm	Helix9	Inside	neutral to positive	polar to postively charged	26	23	Normal: No. mutation: not negative charge nearby	Normal: 0. Rotamer 16: 1 established with Tyr276 (sidechain 2.95A). Rotamer 17: 1 established with Tyr276 (sidechain 2.95A). Rotamer 20: remains 0.	Geen	No	No; clasht with JunD en MLL	No
p.C241Y	c.722G>A	Palm	Helix9	Inside	remains neutral	remains polar	5	5	No	Normal: 0. No fitting Rotamer.	Geen	No	No	No
p.C241F	c.722G>T	Palm	Helix9	Inside	remains neutral	polar to non-polar	5	5	No	Normal: 0. No fitting Rotamer.	Geen	No	No	No
p.A242V	c.725C>T	Palm	Coil	Inside	remains neutral	remains non-polar	3	0	No	Normal: 0. Rotamer 1; 2 and 3: remains 0	No	No	No	No
p.S253P	c.757T>C	Palm	Coil	Inside	remains neutral	polar to non-polar	2	2	No	Normal: Leu256 (backbone 3.35A) of GLu255 (backbone 3.04A). No fitting Rotamer.	No	No	No	Yes; MLL (in complex with LEDGF) (R52; H250; D252; L254; E255)
p.S253W	c.758C>G	Palm	Coil	Inside	remains neutral	polar to non-polar	7	7	No			No	No	Yes; MLL (in complex with LEDGF) (R52; H250; D252; L254; E255)
p.S253L	c.758C>T	Palm	Coil	Inside	remains neutral	polar to non-polar	4	2	No	Rotamer 3: 2 Remain the same (backbone with backbone PRO245 and backbone LEU257). 1 normale and 1 zwakke disrupted (sidechain with backbone LEU256; sidechain with backbone GLU255) Rotamer 4: zie Rotamer 3	No	No	No	Yes; MLL (in complex with LEDGF) (R52; H250; D252; L254; E255)
p.E255K	c.763G>A	Palm	Helix10	Inside	negative to positive	NA	16	9	Normal: likely not established. mutation: not negative charge nearby	Rotamer 4: 2 normale; 1 zwakke Remain (backbone with backbone GLN258; LEU259 and sidechain SER253); 1 disrupted (OE1 sidechain with OG1 THR76 sidechain) Rotamers 5; 6; 7; 8; 9 and 13: zie Rotamer 4	No	Yes; OE2 with MLL N ALA37 (2.59A; H bond)	No; disrupted	Yes; MLL (in complex with LEDGF) (R52; L254)
p.L256F	c.766C>T	Palm	Helix10	Inside	remains neutral	remains non-polar	5	5	No		No	No	No	Yes; MLL (in complex with LEDGF) (L254; E255)
p.Q258H	c.774G>C	Palm	Helix10	Surface	neutral to positive	polar to postively charged	6	5	Normal: No. mutation: likely established with E290	Rotamer 3: remains the same (3 backbone; 0 sidechain)	No	No	No	Yes; MLL (in complex with LEDGF) (L254; E255)
p.L259R	c.776T>G	Palm	Helix10	Inside	neutral to positive	non-polar to postively charged	26	24	Normal: No. mutation: likely not established	Rotamer 16: remains the same (2 backbone; 0 sidechain) Rotamer 19: zie Rotamer 16	No	No	No	Yes; MLL (in complex with LEDGF) (E255)
p.Q260P	c.779A>C	Palm	Helix10	Inside	remains neutral	polar to non-polar	2	2	No		No	No	No	Yes; MLL (in complex with LEDGF) (E255)
p.L264P(1)	c.?	Palm	Helix10	Inside	remains neutral	remains non-polar	2	2	No		No	No	No	No
p.L264P(2)	c.791T>C	Palm	Helix10	Inside	remains neutral	remains non-polar	2	2	No		No	No	No	No
p.L267P	c.800T>C	Palm	Helix10	Inside	remains neutral	remains non-polar	2	2	No		No	No	No	No
p.E274A	c.821A>C	Palm	Helix10	Surface	negative to neutral	negatively charged to non-polar	1	0	Normal: likely not established. mutation: No	Rotamer 1: 1 remains (O backbone with OG sidechain SER308; 2.74 A). 1 disrupted (OE2 sidechain with OH sidechain TYR312; 2.59 A)	No	No	No	No
p.P277H	c.830C>A	Palm	Helix10	Inside	neutral to positive	non-polar to postively charged	6	6	Normal: No. mutation: not fitting rotamer		No	No	No	Yes; MLL (Y323)
p.P277R	c.?	Palm	Helix10	Inside	neutral to positive	non-polar to postively charged	26	26	Normal: No. mutation: not fitting rotamer		No	No	No	Yes; MLL (Y323)
p.G281R	c.841G>A	Palm	Helix11	Inside	neutral to positive	non-polar to postively charged	26	25	Normal: No. mutation: likely not established	Rotamer 9: 4 Remain the same (O backbone with N backbone ASP285; 3.09A and with N backbone ALA284; 3.23. N backbone with O backbone with278; 3.23A and with O backbone PRO277; 2.97A). 1 established (NE sidechain with O backbone PRO320; 3.02A)	No	No	No; clashes withJunD	Yes; MLL (Y323); JunD (Y323)
p.G281E	c.842G>A	Palm	Helix11	Inside	neutral to negative	non-polar to negatively charged	14	12	Normal: No. mutation: likely not established		No	No	No	Yes; MLL (Y323); JunD (Y323)
p.A284P	c.850G>C	Palm	Helix11	Inside	remains neutral	remains non-polar	2	2	No		No	No	No	No
p.A284E	c.851C>A	Palm	Helix11	Inside	neutral to negative	non-polar to negatively charged	14	14	Normal: No. mutation: not fitting rotamer		No	No	No	No
p.A284Q	not informed	Palm	Helix11	Inside	remains neutral	non-polar to polar	14	14	Normal: No. mutation: not fitting rotamer		No	No	No	No
p.L286P	c.857T>C	Palm	Helix11	Inside	remains neutral	remains non-polar	2	2	No		No	No	No	No
p.P291A	c.871C>G	Palm	Coil	Surface	remains neutral	remains non-polar	1	0	No	remains 0	No	No	No	No
p.P291S	c.871C>T	Palm	Coil	Surface	remains neutral	non-polar to polar	3	0	No	Rotamers 1 &3: remains 0. Rotamer 2: 1 established (OG sidechain with O backbone GLU287; 2.90A)	No	No	No	No
p.R295L	c.884G>T	Palm	Coil	Surface	positive to neutral	postively charged to non-polar	4	4	Normal: likely with D269. mutation: No		No	No	No	No
p.R295Q	c.884G>A	Palm	Coil	Surface	positive to neutral	postively charged to polar	15	13	Normal: likely with D269. mutation: No	1 remains the same (N backbone with O THR292 backbone; 3.13A) 2 wordand disrupted (NH1 sidechain with OD1 ASP269 sidechain 2.82A and NH2 sidechain with OD2 ASP269 sidechain; 2.77A)	No	No	No	No
p.K304S	AGG to AGT	Palm	Helix12	Surface	positive to neutral	postively charged to polar	3	0	Normal: likely gene established. mutation: No	Bruggand van backbone Remain the same bij alle Rotamers (O with N ALA307; 3.25A and with SER388; 2.84 and N with O THR300 3.05 O LEU301 3.14). Rotamer 3: No extra bruggand established. Rotamer 1: 1 established (OG with O THR300; 3.10A). Rotamer 2: 1 established (OG with O LEU301)	No	No	No	No
p.G305D	c.914G>A	Palm	Helix12	Inside	neutral to negative	non-polar to negatively charged	4	4	Normal: No. mutation: not fitting rotamer		No	No	No	No
p.S308L	c.923C>T	Palm	Helix12	Inside	remains neutral	polar to non-polar	4	3	No	Rotamer 2: Backbone bruggand Remain the same (O with N TYR312 (2.86A) and with N THR311 (3.30A; zwak); N with O LYS304 (2.84A). 1 disrupted (OG with O GLU274 (2.74A)	No	No	No	No
p.A309P	c.925G>C	Palm	Helix12	Inside	remains neutral	remains non-polar	2	2	No		No	No	No	No
p.T311P	c.931A>C	Palm	Helix12	Surface	remains neutral	polar to non-polar	2	2	No		No	No	No	No
p.R314W		Palm	Coil	Surface	positive to neutral	postively charged to non-polar	7	3	Normal: likely not established. mutation: No	Rotamers 1; 2; 3; 5: 1; remains the same (N with O ALA309 (3.34A; zwak)	No	No	No	No
p.R314P	c.941G>C	Palm	Coil	Surface	positive to neutral	postively charged to non-polar	2	2	Normal: likely not established. mutation: not fitting rotamer		No	No	No	No
p.D315Y	c.943G>T	Palm	Coil	Surface	negative to neutral	negatively charged to polar	5	4	Normal: likely not established. mutation: No	Rotamer 5: 1 remains the same (N with O ALA309 (2.95A)). 1 disrupted (OD1 zij with OH TYR321 (2.70A))	No	No	No	No
p.H317Y	c.949C>T	Palm	Coil	Inside	positive to neutral	postively charged to polar	5	2	Normal: likely not established. mutation: No	Rotamer 1: remains 1; verandert (van NE2 zij with O SER226 (2.88A) naar OH with O SER226 (2.35A). Rotamer 2: zie Rotamer 1. Rotamer 3: Zie Rotamer 1; afstand verandert naar 2.36A	No	No	No	No
p.H317R	c.950A>G	Palm	Coil	Inside	remains positive	NA	28	24	Normal: likely not established. mutation: likely not established	Rotamers 2; 8; 9; 13: 1 disrupted (NE2 zij with O SER 226 (2.88A)	No	No	No	No
p.P320R	c.959C>G	Palm	Helix13	Inside	neutral to positive	non-polar to postively charged	26	26	Normal: No. mutation: not fitting rotamer		No	No	No	Yes; MLL (Y323); JunD (Y323)
p.P320L	c.959C>T	Palm	Helix13	Inside	remains neutral	remains non-polar	4	4	No		No	No	No	Yes; MLL (Y323); JunD (Y323)
p.P320S	c.958C>T	Palm	Helix13	Inside	remains neutral	non-polar to polar	3	0	No	Rotamers 1; 2; 3: 1; remains the same (O with N LEU324 (3.31A; zwak)	No	No	No	Yes; MLL (Y323); JunD (Y323)
p.P320H	c.959C>A	Palm	Helix13	Inside	neutral to positive	non-polar to postively charged	6	6	Normal: No. mutation: not fitting rotamer		No	No	No	Yes; MLL (Y323); JunD (Y323)
p.A325P	c.973G>C	Palm	Helix13	Inside	remains neutral	remains non-polar	2	2	No		No	No	No	Yes; MLL (Y323); JunD (Y323)
p.R330P	c.989G>C	Palm	Helix13	Surface	positive to neutral	postively charged to non-polar	2	2	Normal: likely with E288. mutation: disrupted with E288; not fitting rotamer		No	No	No	Yes; MLL (Y323; R332); JunD (Y323)
p.R330C	c.988C>T	Palm	Helix13	Surface	positive to neutral	postively charged to polar	3	0	Normal: likely with E288. mutation: disrupted with E288; not fitting rotamer	Rotamer 3: 2 Remain the same (N with O GLY326 and with O TYR327); 1 disrupted (NH1 zij with OE2 GLU288 (2.71A); 1 established (SG with O TYR327 (2.42A)	No	No	No	Yes; MLL (Y323; R332); JunD (Y323)
p.R330H	c.989G>A	Palm	Helix13	Surface	remains positive	NA	6	1	Normal: likely with E288. mutation: likely not established	Rotamers 1; 3; 4; 5; 6: 2 Remain the same (N backbone; zie mutation R330C); 1 disrupted (NH1 zij with OE2 GLU288 (2.71A)	No	No	No	Yes; MLL (Y323; R332); JunD (Y323)
p.R332H	c.995G>A	Palm	Coil	Surface	remains positive	NA	8	1	Normal: likely with E378. mutation: blijft possibly intact	Rotamer 1: backbone Remain the same (N with O HIS328 and with O CYS329); 2 disrupted (NH1 zij with O CYS329 (2.69A) and NH2 with OE2 GLU378 (3.10A); 1 veranderd ( van NE zij with OE1 GLU378 (2.74A) naar NE2 with OE1 GLU378 (3.16A). Rotamer 2: Zie Rotamer 1; verandering is nu 2.47A. Rotamer 3: Zie Rotamer 1; verandering is nu 3.00A. Rotamer 4; 5; 6; 8: alleand backbone Remain the same; rest disrup…	No	Yes; NH1 with MLL O LEU27 (3.18A; H bond) and NH2 with MLL O LEU27 (3.09A; H bond)	No; disrupted	No
p.A337P	c.1009G>C	Palm	Helix14	Inside	remains neutral	remains non-polar	2	2	No		No	No	No	No
p.A337D	c.1010C>A	Palm	Helix14	Inside	neutral to negative	non-polar to negatively charged	4	3	Normal: No. mutation: likely not established	Rotamer 4: Remain the same (N with O ASN333 and with O VAL334; O with N ALA340 and with N TRP341)	No	No	No	No
p.L338P	c.1013T>C	Palm	Helix14	Inside	remains neutral	remains non-polar	2	2	No		No	No	No	No
p.A340T	c.1018G>A	Palm	Helix14	Inside	remains neutral	non-polar to polar	2	0	No	Rotamer 1: Backbone remains the same (N with O GLU336 and with ALA337; O with OG1 THR344; N THR334 and N ASP343); 1 established (OG1 with O GLU336 (3.19A). Rotamer 2: Backbone remains the same; 1 established (OG1 with O ALA337 (2.52A).	No	No	No	No
p.W341R	c.1021T>C	Palm	Helix14	Inside	neutral to positive	non-polar to postively charged	26	24	Normal: No. mutation: not negative charge nearby	Rotamer 1; 6: remains the same (N with O ALA337 (2.98A); O with N ALA345 (2.81A) and with N THR344 (3.02A)	No	No	No	No
p.W341G	c.1021T>G	Palm	Helix14	Inside	remains neutral	remains non-polar	1	0	No	remains the same (zie mutation W341R)	No	No	No	No
p.A342P	c.1024G>C	Palm	Helix14	Inside	remains neutral	remains non-polar	2	2	No		No	No	No	No
p.A342V	c.1025C>T	Palm	Helix14	Inside	remains neutral	remains non-polar	3	2	No	Rotamer 1: remains the same (O with OG1 THR346; N THR346 and N ALA345; N with O LEU338 and O GLN339)	No	No	No	No
p.T344R	c.1031C>G	Palm	Helix14	Inside	neutral to positive	polar to postively charged	26	26	Normal: No. mutation: not fitting rotamer		No	No	No	No
p.I348N	c.1043T>A	Palm	Helix14	Inside	remains neutral	non-polar to polar	5	1	No	Rotamer 2: Backbone remains the same (O with N TYR351 (2.97A); N with O THR344 (3.28A) and O ALA345 (3.31; zwak). 1 established: ND2 with O THR344 (2.62A). Rotamers 3; 4; 5: Backbone remains the same (zie Rotamer 2); 0 established.	No	No	No	No
p.Q349E	c.1045C>G	Palm	Helix14	Surface	neutral to negative	polar to negatively charged	14	7	Normal: No. mutation: likely not established	Rotamers 2; 3; 8; 10; 12; 13; 14: remains the same (N with O ALA345 (3.13A). 0 established.	No	No	No	No
p.D350V	c.1049A>T	Palm	Coil	Surface	negative to neutral	negatively charged to non-polar	3	0	Normal: likely not established. mutation: No	remains 0	No	No	No	No
p.Y351H	c.1051T>C	Palm	Coil	Inside	neutral to positive	polar to postively charged	8	5	Normal: No. mutation: possibly established with E316	Rotamers 1; 2; 3: 1 remains the same (N with O ILE348 (2.92A). 1 disrupted (OH zij with O GLU316 (2.64A).	No	No	No	No
p.Y351N	c.1051T>A	Palm	Coil	Inside	remains neutral	remains polar	9	5	No	Rotamer 1: 1 disrupted (OH with GLU316 (2.64A). Rotamer 2: 1 disrupted (zie R1); 1 established (ND2 with O VAL 347 (3.30A; zwak)). Rotamer 3: Zie Rotamer 1. Rotamer 4: 1 disrupted (zie R1); 1 established (OD1 with N ASN352 (2.56A)	No	No	No	No
p.Y353D	c.1057T>G	Palm	Coil	Inside	neutral to negative	polar to negatively charged	8	4	Normal: No. mutation: not positive charge nearby	Rotamer 3: 1 remains the same (N with OG SER427 (2.77A); 1 established (OD1 with N CYS354 (2.77A). Rotamer 4: zie R3; establishede is nu 2.73A. Rotamers 5 and 8: remains the same (N with OG SER427)	No	No	No	No
p.R355W	c.1063C>T	Palm	Coil	Surface	positive to neutral	postively charged to non-polar	7	2	Normal: likely not established. mutation: No	Rotamer 1: 1 established (NE1 with OG1 THR249 (2.96A)). R2: 1 established (zie R1; afstand nu 2.26A). R3: 1 established (zie R1; afstand nu 2.94A). R5 and 7: remains 0	No	No	No	No
p.D357H	c.1069G>C	Palm	Coil	Inside	negative to positive	NA	8	8	Normal: not positive charge nearby. mutation: not fitting rotamer		No	No	No	Yes; MLL (E359); JunD (E359)
p.E358K	c.1072G>A	Palm	Helix15	Surface	negative to positive	NA	16	1	Normal: likely with K362. mutation: disrupted with K362; likely not established	Rotamer 7: 2 Remain the same (O with N TYR361 (3.23A) and N LYS362 (2.94A)). Rotamers 1; 2; 3; 4; 5; 6; 8; 9; 10; 12; 13; 14; 15; 16: remains the same (zie R7).	No	No	No	Yes; MLL (E359); JunD (E359)
p.E358G	c.1073A>G	Palm	Helix15	Surface	negative to neutral	negatively charged to non-polar	1	0	Normal: likely with K362. mutation: No	remains the same (zie mutation E358K)	No	No	No	Yes; MLL (E359); JunD (E359)
p.E359K(1)	c.1074_1075GG>AA	Palm	Helix15	Surface	negative to positive	NA	16	8	Normal: likely not established. mutation: possibly established with D180 of E363	Rotamer 16: 1 established (NZ with OH TYR319 (3.29A)). Rotamers 7; 8; 9; 10; 12; 14; 15: remains 0	No	Yes; OE2 with MLL NH1 ARG12 (3.10A; salt bridge) and with NH2 ARG12 (3.10A; salt bridge). OE2 with JunD NE ARG30 (2.82A; H bond)	Salt bridges disrupted with MLL; H bond established with MLL (NZ with NH1 ARG12 (2.25A; H bond). H bond disrupted with JunD	Yes; MLL (E363); JunD (E363)
p.E359K(2)	c.1075G>A	Palm	Helix15	Surface	negative to positive	NA	16	8	Normal: likely not established. mutation: possibly established with D180 of E363	Rotamer 16: 1 established (NZ with OH TYR319 (3.29A)). Rotamers 7; 8; 9; 10; 12; 14; 15: remains 0	No	Yes; OE2 with MLL NH1 ARG12 (3.10A; salt bridge) and with NH2 ARG12 (3.10A; salt bridge) and with NH2 ARG8 (5.26A; salt bridge). OE2 with JunD NE ARG30 (2.82A; H bond)	Salt bridges disrupted with MLL; H bond established with MLL (NZ with NH1 ARG12 (2.25A; H bond). H bond disrupted with JunD	Yes; MLL (E363); JunD (E363)
p.F364C	c.1091T>G	Palm	Helix15	Inside	remains neutral	non-polar to polar	3	0	No	Rotamers 1 and 2: remains the same (N with O ILE360 (3.17A) and O TYR361 (3.09A); O with N VAL367 (3.06A) and ALA368 (2.90A)). Rotamer 3: 1 established: SG with O TYR 361 (2.53A)	No	No	No	Yes; MLL (E363; E366); JunD (E363; E366)
p.E366D	c.1098A>T	Palm	Helix15	Surface	remains negative	NA	4	0	Normal: likely gene established. mutation: likely not established	Rotamers 1; 2; 3; 4: remains the same (N with O LYS362 (2.87A); O GLU363 (3.28A) and O with N VAL371 (2.85A); N ASP370 (3.06A)	No	Yes; OE2 with MLL NH1 ARG24 (3.02A; H bond) and with OG1 THR15 (2.73A; H bond). OE1 with JunD OG1 THR38 (2.57A; H bond).	Salt bridges disrupted with MLL; distance to H bridge increases (3.01A) H bond with JunD disrupted (rotamer clash with JunD)	Yes; MLL (E363); JunD (E363)
p.A368D	c.1103C>A	Palm	Helix15	Inside	neutral to negative	non-polar to negatively charged	4	4	Normal: No. mutation: not fitting rotamer		No	No	No	Yes; MLL (E363; E366); JunD (E363; E366)
p.I372M	c.1116C>G	Palm	Helix15	Inside	remains neutral	remains non-polar	12	4	No	Rotamers 1; 3; 4; 6; 8; 9; 10; 11: remains the same (N with O VAL367 (2.87A); O with N LEU376 (2.73A) and with N LEU375 (3.13A)	No	No	No	Yes; MLL (E366); JunD (E366)
p.P373S	c.1117C>T	Palm	Helix15	Inside	remains neutral	non-polar to polar	3	0	No	Rotamer 1: remains the same (O with LEU376 (3.17A) and with N LYS377 (2.64A). Rotamer 2: 3 established (OG with O ASN369 (3.12A); O ASP370 (2.67A) and OD1 ASN374 (3.31A; zwak). Rotamer 3: 1 established (OG with OE1 GLN442 (2.81A)	No	No	No	No
p.L375P	c.1124T>C	Palm	Helix15	Inside	remains neutral	remains non-polar	2	2	No		No	No	No	Yes; MLL (R332) (in complex with LEDGF)
p.L376P	c.1127T>C	Palm	Helix15	Inside	remains neutral	remains non-polar	2	2	No		No	No	No	No
p.E378V	c.1133A>T	Palm	Helix15	Surface	negative to neutral	negatively charged to non-polar	3	2	Normal: likely with R332. mutation: disrupted with R332	Rotamer 1: 2 Remain the same (N with O ASN374 (2.76A) and O with N SER381 (3.25A). 2 disrupted OE1 with NE ARG332 (2.74A) and OE2 with NH2 ARG332 (3.10A)	No	No	No	Yes; MLL (R332) (in complex with LEDGF)
p.A385V	c.1154C>T	Palm	Coil	Surface	remains neutral	remains non-polar	3	2	No	Rotamer 1: remains the same (N with O SER381 (3.10A)	No	No	No	No
p.E388G	c.1163A>G	Fingers	Coil	Onbekend	negative to neutral	negatively charged to non-polar	Onbekend	Onbekend	Onbekend	Unknown	No	Unknown	Unknown	No
p.E408Q	c.1222G>C	Fingers	Helix16	Surface	negative to neutral	negatively charged to polar	14	2	Normal: likely not established. mutation: No	Rotamers 1; 2; 3; 5; 6; 9; 12; 13; 14: remains the same (N with OD1 ASP406 (2.78A); O with N ALA411 (2.75A) and O with N HIS412 (2.82A). Rotamer 7: 1 established (OE1 with NE2 HIS412 (2.98A)). Rotamer 8: 2 established (OE1 with NE2 HIS412 (2.98A and ND1 HIS412 (3.07A)). Rotamer 10: 1 established (NE2 with NE2 HIS412 (3.17A)	No	No	No	No
p.F410L	c.1230C>A	Fingers	Helix16	Inside	remains neutral	remains non-polar	4	2	No	Rotamers 3; 4: remains the same (N with O PRO407 (3.28A); O with N LEU414 (3.09A)	No	No	No	No
p.F410L	c.1228T>C	Fingers	Helix16	Inside	remains neutral	remains non-polar	4	2	No	Rotamers 3; 4: remains the same (N with O PRO407 (3.28A); O with N LEU414 (3.09A)	No	No	No	No
p.A411P	c.1231G>C	Fingers	Helix16	Inside	remains neutral	remains non-polar	2	2	No		No	No	No	No
p.L413P	c.1238T>C	Fingers	Helix16	Inside	remains neutral	remains non-polar	2	2	No		No	No	No	No
p.L414Q	c.1241T>A	Fingers	Helix16	Inside	remains neutral	non-polar to polar	14	7	No	Rotamers 1; 2; 3; 5; 6; 7; 8: remains the same (O with ASP 418 (2.86A) and with N TYR417 (3.29A); N with O ALA411 (2.90A) and with O PHE410 (3.09A)	No	No	No	No
p.L414P	c.1241T>C	Fingers	Helix16	Inside	remains neutral	remains non-polar	2	2	No		No	No	No	No
p.R415P	c.1244G>C	Fingers	Helix16	Surface	positive to neutral	postively charged to non-polar	2	2	Normal: likely not established. mutation: No		No	No	No	No
p.F416L	c.1248C>G	Fingers	Helix16	Inside	remains neutral	remains non-polar	4	0	No	remains the same (N with O HIS412 (2.77A) and with LEU413 (3.35A; zwak); O with N ILE420 (3.35A; zwak)	No	No	No	No
p.Y417N	c.1249T>A	Fingers	Helix16	Inside	remains neutral	remains polar	5	2	No	Rotamers 1 and 3: remains the same (O with N CYS421 (2.96A) and with N ILE420 (3.33A; zwak); N with O LEU414 (3.29A) and with O LEU413 (3.19A). Rotamer 2: ND2 with O LEU413 (2.76A)	No	No	No	No
p.D418N	c.1252G>A	Fingers	Helix16	Inside	negative to neutral	negatively charged to polar	5	3	Normal: likely not established. mutation: No	Rotamer 4: 4 the same (N with O LEU414 (2.86A) and with O ARG415 (3.26A); O with N LYS422 (2.82A) and with N CYS421 (3.10A). 3 veranderd (OD1 with OG SER555 (2.60A) --> OD1 with OG SER555 (2.89A); OD1 with N SER555 (3.04A) --> OD1 with N SER555 (3.07A); OD2 GLN554 (2.78A) --> OD1 with N GLN554 (3.07A). Rotamer 5: OD1 with N GLN554 (3.19A)	No	No	No	No
p.D418H	c.1252G>C	Fingers	Helix16	Inside	negative to positive	NA	6	6	Normal: likely not established. mutation: not fitting rotamer		No	No	No	No
p.D418Y	c.1252G>T	Fingers	Helix16	Inside	negative to neutral	negatively charged to polar	5	5	Normal: likely not established. mutation: No		No	No	No	No
p.G419D	c.1256G>A	Fingers	Helix16	Inside	neutral to negative	non-polar to negatively charged	4	3	Normal: No. mutation: not positive charge nearby	remains the same ( O with N LYS422 (3.16A) and with N TRP423 (2.81A); N with O ARG415 (3.07A)	No	No	No	No
p.C421Y	c.1262G>A	Fingers	Helix16	Inside	remains neutral	remains polar	5	5	No			No	No	No
p.K422E	c.1264A>G	Fingers	Helix16	Surface	positive to negative	NA	14	13	Normal: likely with E425. mutation: verborken with E425; not positive charge nearby	Rotamer 7: remains the same (N with O ASP418 (2.82A) and with O GLY419 (3.16A); O with N GLU425 (3.13A)	No	No	No	No
p.W423R	c.1267T>C	Fingers	Helix16	Inside	neutral to positive	non-polar to postively charged	26	23	Normal: No. mutation: likely not established	Rotamers 17; 19; 20: remains the same (N with O GLY419 (2.81A); O with OG SER427 (2.95A)	No	No	No	No
p.W423S	c.1268G>C	Fingers	Helix16	Inside	remains neutral	non-polar to polar	3	1	No	Rotamer 1: 2 the same (N with O GLY419 (2.81A); O with OG SER427 (2.95A). 2 established (OG with GLY419 (2.90A) and with O ILE348 (2.75A). Rotamer 3: remains the same (N with O GLY419 (2.81A); O with OG SER427 (2.95A)	No	No	No	No
p.T429K	c.1286C>A	Fingers	Coil	Surface	neutral to positive	polar to postively charged	19	9	Normal: No. mutation: not negative charge nearby	remains 0	No	No	No	No
p.H433P	c.1298A>C	Fingers	Coil	Surface	positive to neutral	postively charged to non-polar	2	2	Normal: not negative charge nearby. mutation: No		No	No	No	No
p.W436R	c.1306T>C	Fingers	Helix17	Inside	neutral to positive	non-polar to postively charged	26	22	Normal: No. mutation: not negative charge nearby	Rotamers 4; 5; 12; 13: 3 the same (N with O HIS433 (2.90A); O with N PHE439 (3.08A) and with N LEU440 (3.01A). 1 disrupted (NE1 with OH TYR361 (2.99A)	No	No	No	No
p.W436C	c.1308G>T	Fingers	Helix17	Inside	remains neutral	non-polar to polar	3	0	No	Rotamers 1; 2: 3 the same (N with O HIS433 (2.90A); O with N PHE439 (3.08A) and with N LEU440 (3.01A). 1 disrupted (NE1 with OH TYR361 (2.99A). Rotamer 3: zie R1; 2; 2 established (SG with O HIS433 (2.51A) and with N HIS433 (3.05A)	No	No	No	No
p.A437D	c.1310C>A	Fingers	Helix17	Inside	neutral to negative	non-polar to negatively charged	4	4	Normal: No. mutation: not fitting rotamer		No	No	No	No
p.S443Y	c.1328C>A	Fingers	Helix17	Inside	remains neutral	remains polar	5	5	No		No	No	No	No
p.S443P	c.1327T>C	Fingers	Helix17	Inside	remains neutral	polar to non-polar	2	2	No		No	No	No	No
p.L444P	c.1331T>C	Fingers	Helix17	Inside	remains neutral	remains non-polar	2	2	No		No	No	No	No
p.F447L	c.1339T>C	Fingers	Coil	Inside	remains neutral	remains non-polar	4	3	No	remains the same (N with O LEU444 (2.78A); O with NE ARG452 (2.98A)	No	No	No	No
p.R452Q	c.1355G>A	Fingers	Helix18	Inside	positive to neutral	postively charged to polar	14	9	Normal: not negative charge nearby. mutation: No	Rotamers 1; 2; 3; 12; 13: 2 the same (O with GLY449 (3.27A) and with O GLU448 (2.96A); 4 disrupted (NE with O PHE447 (2.98A); NH1 with O LEU565 (2.76A) and with O ALA567 (2.69A); NH2 with O ALA 567 (2.76A)	No	No	No	No
p.K502M	c.1505A>T	Fingers	Large loop with 2 sheets	Unknown	positive to neutral	postively charged to non-polar	Unknown	Unknown	Unknown	Unknown	No	Unknown	Unknown	No
p.G503D	c.1508G>A	Fingers	Large loop with 2 sheets	Unknown	neutral to negative	non-polar to negatively charged	Unknown	Unknown	Unknown	Unknown	No	Unknown	Unknown	No
p.R516G	c.1546C>G	Fingers	Large loop with 2 sheets	Unknown	positive to neutral	postively charged to non-polar	Unknown	Unknown	Unknown	Unknown	No	Unknown	Unknown	No
p.E530K	c.1588G>A	Fingers	Large loop with 2 sheets	Unknown	negative to positive	NA	Unknown	Unknown	Unknown	Unknown	No	Unknown	Unknown	No
p.G531A	c.1592G>C	Fingers	Large loop with 2 sheets	Unknown	remains neutral	remains non-polar	Unknown	Unknown	No	Unknown	No	Unknown	Unknown	No
p.G532C	c.1594G>T	Fingers	Large loop with 2 sheets	Unknown	remains neutral	non-polar to polar	Unknown	Unknown	No	Unknown	Unknown	Unknown	Unknown	No
p.A535V	c.1604C>T	Fingers	Large loop with 2 sheets	Surface	remains neutral	remains non-polar	3	0	No	remains 0	No	Unknown	Unknown	No
p.P540S	c.1618C>T	Fingers	Large loop with 2 sheets	Unknown	remains neutral	non-polar to polar	Unknown	Unknown	No	Unknown	No	Unknown	Unknown	No
p.T541A	c.1621A>G	Fingers	Large loop with 2 sheets	Unknown	remains neutral	polar to non-polar	Unknown	Unknown	No	Unknown	No	Unknown	Unknown	No
p.S543L	c.1628C>T	Fingers	Large loop with 2 sheets	Unknown	remains neutral	polar to non-polar	Unknown	Unknown	No	Unknown	No	Unknown	Unknown	No
p.P544S	c.1630C>T	Fingers	Large loop with 2 sheets	Unknown	remains neutral	non-polar to polar	Unknown	Unknown	No	Unknown	No	Unknown	Unknown	No
p.T552S	c.1654A>T	Fingers	Large loop with 2 sheets	Surface	remains neutral	remains polar	3	0	No	Rotamer 2: remains the same (OG with O VAL458 (2.56A)). Rotamers 1; 3: 1 disrupted (OG1 with O VAL458 (2.56A))	No	No	No	No
p.T552A	c.1654A>G	Fingers	Large loop with 2 sheets	Surface	remains neutral	polar to non-polar	1	0	No	1 disrupted (OG1 with O VAL458 (2.56A)	No	No	No	No
p.S555N	c.1664G>A	Fingers	Large loop with 2 sheets	Inside	remains neutral	remains polar	9	7	No	Rotamer 4: 1 the same (N with OD1 ASP418 (3.04A); 1 disrupted (OG with OD1 ASP418 (2.60A); 1 established (OD1 with N LYS557 (2.48A). Rotamer 9: 1 the same (N with OD1 ASP418 (3.04A); 1 disrupted (OD1 ASP 418 (2.60A); 2 established (ND2 with O ASP418 (2.63A); OD1 with N with558 (2.56A).	No	No	No	No
p.K557E	c.1669A>G	Fingers	Helix19	Surface	positive to neutral	NA	14	9	Normal: likely with E424. mutation: disrupted with E424; likely not established	Rotamer 1: 1 the same (O with N GLY560 (3.15A); 1 established (OE1 with SG CYS421 (2.90A). Rotamers 2; 3; 4; 6: remains the same (O with N GLY560 (3.15A))	No	No	No	No
p.M558K	c.1673T>A	Fingers	Helix19	Inside	neutral to positive	non-polar to postively charged	16	13	Normal: No. mutation: likely not established	Rotamers 7; 9; 15: remains 1 (O with N LYS562 (3.31A; zwak)	No	No	No	No
p.M561T	c.1682T>C	Fingers	Coil	Inside	remains neutral	non-polar to polar	3	2	No	Rotamer 3: remains 2 (O with N LEU565 (3.28A) and with N LEU564 (3.11A))	No	No	No	No
p.M561V	c.1681A>G	Fingers	Coil	Inside	remains neutral	remains non-polar	3	2	No	Rotamer 3: remains 2 (O with N LEU565 (3.28A) and with N LEU564 (3.11A))	No	No	No	No
p.M561I	c.1683G>A	Fingers	Coil	Inside	remains neutral	remains non-polar	5	4	No	Rotamer 3: remains 2 (O with N LEU565 (3.28A) and with N LEU564 (3.11A))	No	No	No	No
p.A574S	c.1720G>T	Fingers	Helix21	Surface	remains neutral	non-polar to polar	3	0	No	Rotamers 1; 3: remains 4 (N with O ASN571 (2.79A) and with N OD1 ASN571 (3.06A); O with N GLN578 (2.99A) and with N LEU577 (2.86A). Rotamer 2: 1 established (OG ASN571 (2.54A)	No	No	No	No
p.L579P	c.1736T>C	Fingers	Coil	Inside	remains neutral	remains non-polar	2	2	No		No	No	No	No
p.T580R	c.1739C>G	Fingers	Coil	Surface	neutral to positive	polar to postively charged	28	17	Normal: No. mutation: likely not established	Rotamers 5; 6; 8; 15; 17; 18; 20; 21; 26; 27: remains 1 (N with O LEU577 (3.25A). Rotamer 19: 1 established (NH1 with O LEU432 (3.14A))	No	No	No	No
p.T580M	c.1739C>T	Fingers	Coil	Surface	remains neutral	polar to non-polar	13	5	No	Rotamers 7; 8; 9; 12; 13: remains 1 (N with O LEU577 (3.25A). Rotamer 10: 1 established (SC with O LEU432 (2.51A)). Rotamers 4; 6: 1 established (SC with N VAL434 (2.74A).	No	No	No	No
p.S601C	c.1802C>G	Fingers	Helix22	Surface	remains neutral	remains polar	3	0	No	Rotamers 1; 2: 2 the same (N with O TYR598 (3.03A) and N with O ASP597 (2.82A); 1 disrupted (OG with O ASP597 with 3.13A). Rotamer 3: 2 the same; 1 disrupted (zie R1;2); 1 established (SC with O TYR598 (2.96A)).	No	Unknown	Onbekend	No
p.R607H	c.1820G>A	Fingers	Helix22	Surface	remains positive	NA	6	1	Normal: not negative charge nearby. mutation: not negative charge nearby	remains 1 (N with O LYS604 (2.83A))	No	Unknown	Onbekend	No
